# Supplementary material for: On the Local Structure of Water Surrounding Inorganic Anions Within Layered Double Hydroxides
Source: Molecules. 2025 Apr 9;30(8):1678. doi: 10.3390/molecules30081678 (PMC12029850; doi:10.3390/molecules30081678)
Supplement: Supplementary file 1 [file molecules-30-01678-s001.zip]

Archive with 1 entries (1 files):
- molecules-3526116-supplementary.pdf
